# Supplementary material for: Adjuvant Activity of CpG-Oligonucleotide Administered Transcutaneously in Combination with Vaccination Using a Self-Dissolving Microneedle Patch in Mice
Source: Vaccines (Basel). 2021 Dec 14;9(12):1480. doi: 10.3390/vaccines9121480 (PMC8707324; doi:10.3390/vaccines9121480)
Supplement: Supplementary file 1 [file vaccines-09-01480-s001.zip]

Archive with 1 entries (1 files):
- vaccines-1451202-supplementary.pdf
